# Supplementary material for: Effects of Budesonide on Coronavirus-Associated Receptor and Immune-Mediator Expression in Human Lung Microvascular Endothelial Cells
Source: Medicina (Kaunas). 2026 Jul 12;62(7):1347. doi: 10.3390/medicina62071347 (PMC13413501; doi:10.3390/medicina62071347)
Supplement: Supplementary file 1 [file medicina-62-01347-s001.zip]

Archive with 1 entries (1 files):
- medicina-4405002-supplementary.pdf
